# Supplementary material for: Preventive Role of Cocoa-Enriched Extract Against Neuroinflammation in Mice
Source: Neurol Int. 2025 Mar 24;17(4):47. doi: 10.3390/neurolint17040047 (PMC12029631; doi:10.3390/neurolint17040047)
Supplement: Supplementary file 1 [file neurolint-17-00047-s001.zip]

Archive with 1 entries (1 files):
- neurolint-3500170-supplementary.pdf
